# Supplementary material for: Living fast in the Triassic: New data on life history in Lystrosaurus (Therapsida: Dicynodontia) from northeastern Pangea
Source: PLoS One. 2021 Nov 5;16(11):e0259369. doi: 10.1371/journal.pone.0259369 (PMC8570511; doi:10.1371/journal.pone.0259369)
Supplement: S1 Dataset — (XLSX) [file pone.0259369.s002.xlsx]

## Sheet: Basal Skull Length
Taxon	Specimen/ Field Number	BSL (mm)	Locality	Reference
L. murrayi	NMQR 3636	32.08	South Africa
L. murrayi	NMQR 3655	36.29	South Africa	Botha 2020
L. murrayi	BP/I/4011	38.85	South Africa
L. murrayi	BP/I/3904	39.3	South Africa
L. murrayi	BP/1/3904	41	South Africa	Botha 2020
L. murrayi	BP/1/4011	41.81	South Africa	Botha 2020
L. murrayi	NMQR 3915	43.5	South Africa	Botha 2020
L. murrayi	NMQR 3635a	46.33	South Africa	Botha 2020
L. murrayi	SAM-PK-3531	49	South Africa	Botha 2020
Lystrosaurus sp. indet.	SAM-PK-K1396	50.8	South Africa
L. murrayi	GSI 17847	52	India	Ray 2005
L. murrayi	BP/1/4190	53	South Africa	Botha 2020
L. murrayi	BP/I/4190	58.94	South Africa
L. declivis	NMQR 129	59.44	South Africa	Botha 2020
L. murrayi	GSI 17852	59.65	India	Ray 2005
L. declivis	NMQR 624	60.52	South Africa	Botha 2020
L. murrayi	NMQR 351	62.58	South Africa	Botha 2020
L. murrayi	NMQR 3629	66.02	South Africa
L. declivis	NMQR 159	68	South Africa	Botha 2020
L. murrayi	GSI 17854	68.2	India	Ray 2005
L. murrayi	GSI 17855	71.8	India	Ray 2005
L. murrayi	NMQR 3571	72.39	South Africa	Botha 2020
L. declivis	NMQR 738	72.4	South Africa	Botha 2020
L. declivis	NMQR 4039	74.05	South Africa	Botha 2020
L. murrayi	GSI 17856	74.1	India	Ray 2005
L. curvatus	NMQR 4001	74.5	South Africa	Botha 2020
L. murrayi	GSI 17846	75.75	India	Ray 2005
L. murrayi	NMQR 676	76.13	South Africa	Botha 2020
L. murrayi	SAM-PK-K1362	78	South Africa	Botha 2020
Lystrosaurus sp. indet.	BP/I/4340a	78.79	South Africa
L. murrayi	NMQR 721a	79.84	South Africa	Botha 2020
L. declivis	NMQR 158	80	South Africa	Botha 2020
L. declivis	NMQR 4043	80.01	South Africa	Botha 2020
L. murrayi	GSI 17853	80.55	India	Ray 2005
Lystrosaurus sp. indet.	SAM-PK-K103	80.64	South Africa
L. murrayi	GSI 17848	80.9	India	Ray 2005
L. declivis	NMQR 128	80.92	South Africa	Botha 2020
L. curvatus	NMQR 3914	81.23	South Africa	Botha 2020
Lystrosaurus sp. indet.	BP/I/4516	81.45	South Africa
L. murrayi	UR 2690	81.69	South Africa
L. murrayi	BP/1/4030	81.73	South Africa	Botha 2020
L. murrayi	NMQR 4028a	82.16	South Africa	Botha 2020
L. declivis	NMQR 3300	82.39	South Africa
L. murrayi	SAM-PK-K10372	82.73	South Africa
L. murrayi	NMQR 758	82.74	South Africa	Botha 2020
L. murrayi	BMNH 36253	83	South Africa	Botha 2020
L. declivis	NMQR 3999	83	South Africa	Botha 2020
L. murrayi	NMQR 659	83.02	South Africa
L. declivis	NMQR 3737	84.21	South Africa	Botha 2020
L. murrayi	NMQR 1654	84.27	South Africa
Lystrosaurus sp. indet.	NMQR 1648	84.55	South Africa
L. murrayi	NMQR 3927	85.4	South Africa	Botha 2020
L. murrayi	NMQR 4055	86	South Africa	Botha 2020
L. murrayi	GSI 17867	86.05	India	Ray 2005
L. murrayi	NMQR 3541	86.38	South Africa
L. murrayi	NMQR 3547	86.43	South Africa
L. declivis	BP/1/1706	86.45	South Africa	Botha 2020
L. murrayi	TM 115	87	South Africa	Botha 2020
L. murrayi	SAM-PK-K11535	88.15	South Africa
L. murrayi	SAM-PK-K10221	88.38	South Africa
L. declivis	NMQR 721b	88.84	South Africa	Botha 2020
L. declivis	NMQR 640	90.72	South Africa	Botha 2020
L. declivis	BP/1/3908	91	South Africa	Botha 2020
L. murrayi	NMQR 6	91.44	South Africa	Botha 2020
L. murrayi	SAM-PK-K21	91.48	South Africa
L. murrayi	NMQR 29	91.6	South Africa	Botha 2020
L. murrayi	SAM-PK-K8311	92	South Africa	Botha 2020
L. declivis	NMQR 47	92.32	South Africa	Botha 2020
Lystrosaurus sp. indet.	SAM-PK-K8523	92.38	South Africa
Lystrosaurus sp. indet.	BP/I/4626	93.58	South Africa
Lystrosaurus sp. indet.	BP/I/414	93.6	South Africa
L. declivis	NMQR 395	93.66	South Africa	Botha 2020
L. murrayi	ISIR 767	94	India	Ray 2005
L. murrayi	SAM-PK-11186	94.07	South Africa
L. murrayi	BP/1/4344	94.11	South Africa	Botha 2020
L. murrayi	BP/I/4344	94.17	South Africa
L. declivis	BP/1/4275	95	South Africa	Botha 2020
L. declivis	NMQR 660	95.53	South Africa	Botha 2020
L. murrayi	BP/1/3900	96	South Africa	Botha 2020
L. declivis	TM 4113	96	South Africa	Botha 2020
L. murrayi	NMQR 799	96.1	South Africa	Botha 2020
L. murrayi	GSI 17851	96.25	India	Ray 2005
Lystrosaurus sp. indet.	BP/I/5173	96.64	South Africa
L. declivis	BP/I/4343	96.8	South Africa
Lystrosaurus sp. indet.	SAM-PK-11174	96.99	South Africa
L. declivis	NMQR 1655	97.49	South Africa	Botha 2020
L. murrayi	GSI 17863	97.8	India	Ray 2005
Lystrosaurus sp. indet.	BP/I/4802	97.83	South Africa
L. murrayi	SAM-PK-11169	98	South Africa	Botha 2020
L. murrayi	SAM-PK-K1397	98.17	South Africa
L. declivis	NMQR 787	98.18	South Africa	Botha 2020
L. murrayi	NMQR 3691	98.38	South Africa
L. declivis	NMQR 423	98.49	South Africa	Botha 2020
L. murrayi	BP/I/3908	98.69	South Africa
L. murrayi	NMQR 3705	98.91	South Africa
L. murrayi	UWMB 91830	98.92	South Africa
L. murrayi	GSI 17857	99	India	Ray 2005
L. declivis	NMQR 3959a	99	South Africa	Botha 2020
L. declivis	TM 4050	99.19	South Africa	Botha 2020
L. declivis	NMQR 818	99.49	South Africa	Botha 2020
L. declivis	SAM-PK-11525	99.64	South Africa
L. murrayi	NMQR 3581	99.92	South Africa
L. murrayi	BMNH 36224	100	South Africa	Botha 2020
L. murrayi	GSI 17843	100	India	Ray 2005
L. murrayi	NMQR 3480	100.86	South Africa
L. murrayi	BP/I/4798a	100.87	South Africa
L. murrayi	BMNH R5710	101	South Africa	Botha 2020
L. murrayi	BP/1/4798	101	South Africa	Botha 2020
L. murrayi	BP/1/5086a	101	South Africa	Botha 2020
L. declivis	TM 117	101	South Africa	Botha 2020
L. declivis	BP/I/4275	101.04	South Africa
Lystrosaurus sp. indet.	NMQR 3560b	101.05	South Africa
L. declivis	NMQR 42	101.26	South Africa	Botha 2020
L. declivis	NMQR 1	101.36	South Africa	Botha 2020
L. murrayi	SAM-PK-11172	101.43	South Africa
L. murrayi	NMQR 3957	101.54	South Africa	Botha 2020
L. murrayi	BP/1/4217	101.63	South Africa	Botha 2020
L. murrayi	TM 67	102	South Africa	Botha 2020
L. declivis	NMQR 664	102.2	South Africa	Botha 2020
L. murrayi	UR 2691	102.48	South Africa
L. murrayi	BP/I/1269	102.7	South Africa
L. declivis	NMQR 3837	102.72	South Africa	Botha 2020
L. declivis	NMQR 372	102.74	South Africa	Botha 2020
L. murrayi	NMQR 3592	102.88	South Africa	Botha 2020
L. declivis	BP/I/4207	102.95	South Africa	Botha 2020
L. murrayi	BP/1/4039	103	South Africa	Botha 2020
L. murrayi	UMCZ T763	103	South Africa	Botha 2020
L. declivis	NMQR 3560a	103.05	South Africa
L. murrayi	NMQR 37	103.31	South Africa	Botha 2020
L. declivis	SAM-PK-K14	103.89	South Africa
L. declivis	BP/1/4507	103.93	South Africa	Botha 2020
Lystrosaurus sp. indet.	BP/I/4038	104.56	South Africa
L. declivis	BP/1/4314	104.6	South Africa	Botha 2020
L. declivis	NMQR 388	104.73	South Africa	Botha 2020
L. murrayi	NMQR 815a	104.77	South Africa	Botha 2020
L. murrayi	NMQR 4038	104.96	South Africa	Botha 2020
L. hedini	IVPP V18671	105	China
L. murrayi	NMQR 4059	105	South Africa	Botha 2020
L. murrayi	SAM-PK-K1165	105	South Africa	Botha 2020
L. declivis	TM 4049	105	South Africa	Botha 2020
L. murrayi	BP/I/4591	105.12	South Africa
L. declivis	NMQR 32	105.37	South Africa	Botha 2020
L. declivis	BP/1/4343	105.51	South Africa	Botha 2020
Lystrosaurus sp. indet.	SAM-PK-K8519b	105.8	South Africa
L. declivis	NMQR 1382	105.89	South Africa	Botha 2020
L. murrayi	NMQR 2951	105.96	South Africa	Botha 2020
L. declivis	SAM-PK-K10454	105.97	South Africa	Botha 2020
L. murrayi	NMQR 4056	106	South Africa	Botha 2020
L. declivis	TM 164	106	South Africa	Botha 2020
L. murrayi	TM 69	106	South Africa	Botha 2020
L. murrayi	NMQR 3593	106.69	South Africa	Botha 2020
L. declivis	NMQR 618a	106.73	South Africa	Botha 2020
Lystrosaurus sp. indet.	SAM-PK-K1409	106.81	South Africa
L. declivis	BP/I/1368	107.12	South Africa	Botha 2020
L. declivis	BP/I/3915	107.17	South Africa
L. murrayi	UR 2711	107.48	South Africa
L. declivis	NMQR 4041a	107.5	South Africa
L. murrayi	NMQR 3609	107.59	South Africa	Botha 2020
L. murrayi	SAM-PK-K7991	108	South Africa	Botha 2020
L. murrayi	SAM-PK-K10461	108.39	South Africa	Botha 2020
L. murrayi	BP/1/4271	108.4	South Africa	Botha 2020
L. murrayi	BP/I/4271	108.44	South Africa
L. declivis	BP/1/3915	108.55	South Africa	Botha 2020
L. murrayi	BP/I/4276b	108.8	South Africa
L. murrayi	BP/I/3978	109.04	South Africa
L. murrayi	SAM-PK-K10686	109.23	South Africa	Botha 2020
L. murrayi	NMQR 3765	109.41	South Africa	Botha 2020
Lystrosaurus sp. indet.	BP/I/4309	109.62	South Africa
L. declivis	NMQR 3301	109.68	South Africa
L. murrayi	BP/I/4507	109.92	South Africa	Botha 2020
L. declivis	NMQR 116	109.93	South Africa	Botha 2020
L. declivis	BP/1/1368	110	South Africa	Botha 2020
L. murrayi	BPI MN106	110	South Africa	Botha 2020
L. declivis	UR 2506	110.23	South Africa
L. declivis	BP/I/1383	110.31	South Africa
L. murrayi	BP/I/269	110.52	South Africa
Lystrosaurus sp. indet.	BP/I/4345	110.63	South Africa
L. murrayi	BP/1/269	110.65	South Africa	Botha 2020
L. murrayi	SAM-PK-11167	110.89	South Africa
L. murrayi	BP/I/4341	110.92	South Africa
L. murrayi	BP/1/4705	110.98	South Africa	Botha 2020
L. murrayi	NMQR 4057	111	South Africa	Botha 2020
L. declivis	NMQR 3958	111.01	South Africa
Lystrosaurus sp. indet.	BP/I/5731	111.04	South Africa
L. youngi	IVPP V18669	111.11	China
L. declivis	NMQR 3738	111.53	South Africa	Botha 2020
Lystrosaurus sp. indet.	BP/I/4718	111.56	South Africa
L. declivis	NMQR 3759	111.88	South Africa	Botha 2020
L. murrayi	BP/1/468	112	South Africa	Botha 2020
L. murrayi	BP/I/4705	112.12	South Africa
Lystrosaurus sp. indet.	BP/I/1741	112.31	South Africa
L. murrayi	SAM-PK-K10383	112.59	South Africa	Botha 2020
L. murrayi	NMQR 3649	113	South Africa	Botha 2020
L. declivis	TM 139	113	South Africa	Botha 2020
L. murrayi	NMQR 3112	113.01	South Africa
L. declivis	NMQR 12	113.12	South Africa	Botha 2020
L. declivis	NMQR 3239	113.36	South Africa
L. murrayi	NMQR 596	113.43	South Africa	Botha 2020
L. murrayi	NMQR 4153	113.47	South Africa
L. murrayi	SAM-PK-K10466	113.53	South Africa	Botha 2020
L. murrayi	FMNH UC1516	113.75	South Africa	Botha 2020
L. murrayi	SAM-PK-K8567	113.84	South Africa
L. murrayi	SAM-PK-K1459	113.93	South Africa
L. murrayi	UR 2695	113.95	South Africa
L. declivis	BP/1/5086b	114	South Africa	Botha 2020
L. declivis	NMQR 4091	114.1	South Africa
L. murrayi	SAM-PK-3715	114.29	South Africa
Lystrosaurus sp. indet.	BP/I/4340b	114.72	South Africa
L. declivis	NMQR 618b	114.94	South Africa	Botha 2020
L. declivis	FARB 8243	115.1	South Africa
L. declivis	BP/1/1750	115.17	South Africa	Botha 2020
L. murrayi	NMQR 648	115.38	South Africa	Botha 2020
L. murrayi	ISIR 766	115.7	India	Ray 2005
L. declivis	NMQR 3573	115.84	South Africa
L. declivis	BP/1/4211a	115.95	South Africa	Botha 2020
L. murrayi	TM 71	116	South Africa	Botha 2020
L. murrayi	BP/I/4276a	116.28	South Africa
Lystrosaurus sp. indet.	SAM-PK-K1386	116.32	South Africa
L. murrayi	SAM-PK-K1495	116.4	South Africa
L. declivis	NMQR 679	117.7	South Africa	Botha 2020
Lystrosaurus sp. indet.	BP/I/5056	118.16	South Africa
L. declivis	NMQR 4041b	118.22	South Africa
L. declivis	SAM-PK-11184b	118.23	South Africa
L. youngi	IVPP V8532	118.31	China
L. murrayi	BP/1/266	118.4	South Africa	Botha 2020
L. declivis	SAM-PK-K10386	118.42	South Africa
L. declivis	NMQR 375	118.62	South Africa
L. murrayi	UR 2688	118.62	South Africa
L. murrayi	NMQR 725	118.8	South Africa	Botha 2020
L. declivis	FMNH UR2506	118.85	South Africa	Botha 2020
L. murrayi	SAM-PK-K1268	118.89	South Africa
L. declivis	NMQR 815b	118.94	South Africa	Botha 2020
L. declivis	SAM-PK-691	119.11	South Africa
L. declivis	BP/I/5214	119.13	South Africa
L. murrayi	NMQR 4176	119.48	South Africa
L. murrayi	NMQR 5	119.73	South Africa	Botha 2020
L. declivis	NMQR 735	119.73	South Africa
L. declivis	NMQR 161	120.17	South Africa	Botha 2020
Lystrosaurus sp. indet.	SAM-PK-11215	120.24	South Africa
Lystrosaurus sp. indet.	BP/I/4639	120.27	South Africa
L. declivis	SAM-PK-K8566	120.32	South Africa
L. declivis	NMQR 365	120.48	South Africa	Botha 2020
L. murrayi	BP/I/468	120.65	South Africa
Lystrosaurus sp. indet.	SAM-PK-K6	120.71	South Africa
L. murrayi	SAM-PK-3528	120.81	South Africa
L. declivis	SAM-PK-3596	121	South Africa	Botha 2020
L. declivis	NMQR 3917	121.13	South Africa
L. murrayi	GSI 17858	121.2	India	Ray 2005
L. murrayi	UR 2706	121.43	South Africa
L. murrayi	NMQR 3040	121.53	South Africa	Botha 2020
L. declivis	NMQR 3735	121.85	South Africa
L. murrayi	NMQR 3751	121.98	South Africa
L. murrayi	NMQR 3840a	122.09	South Africa	Botha 2020
L. murrayi	BP/I/466	122.18	South Africa
Lystrosaurus sp. indet.	BP/I/4304	122.63	South Africa
L. murrayi	GSI 17860	122.95	India	Ray 2005
L. murrayi	BP/1/3978	123	South Africa	Botha 2020
Lystrosaurus sp. indet.	BP/I/4355	123	South Africa
L. declivis	SAM-PK-11527	123.97	South Africa
L. declivis	SAM-PK-K4800	124.15	South Africa
L. declivis	SAM-PK-K5	124.46	South Africa
Lystrosaurus sp. indet.	FARB 8249	124.48	South Africa
L. declivis	NMQR 132	124.64	South Africa	Botha 2020
L. murrayi	SAM-PK-K1460	124.7	South Africa
L. declivis	NMQR 848	125.01	South Africa
L. youngi	IVPP V18664	125.22	China
L. declivis	NMQR 675	125.75	South Africa	Botha 2020
Lystrosaurus sp. indet.	SAM-PK-K8519a	125.88	South Africa
L. declivis	BMNH 47324	126	South Africa	Botha 2020
L. murrayi	BP/1/4710	126	South Africa	Botha 2020
L. murrayi	TM 33	127	South Africa	Botha 2020
L. murrayi	BP/I/5057	127.29	South Africa
L. murrayi	BP/I/5028	127.65	South Africa
L. murrayi	NMQR 393	127.83	South Africa	Botha 2020
Lystrosaurus sp. indet.	SAM-PK-1272	127.84	South Africa
L. murrayi	NMQR 3539b	128.07	South Africa	Botha 2020
L. declivis	SAM-PK-K11518	128.95	South Africa
L. murrayi	NMQR 2065	129.08	South Africa	Botha 2020
L. declivis	BP/I/267	129.41	South Africa
L. murrayi	NMQR 3960	130	South Africa	Botha 2020
L. murrayi	SAM-PK-4326	130.09	South Africa
L. declivis	NMQR 4028b	130.84	South Africa	Botha 2020
China L. sp.	IVPP V18663	130.9	China
L. declivis	UC 1706	130.93	South Africa
L. murrayi	SAM-PK-K8520	130.95	South Africa
L. murrayi	SAM-PK-K1247	131.03	South Africa	Botha 2020
L. youngi	IVPP V3242	132	China
L. declivis	NMQR 3929	132	South Africa	Botha 2020
Lystrosaurus sp. indet.	SAM-PK-11223	133.65	South Africa
Lystrosaurus sp. indet.	BP/I/4359	133.75	South Africa
L. murrayi	BP/1/5070	134	South Africa	Botha 2020
L. declivis	SAM-PK-3455	134	South Africa	Botha 2020
L. murrayi	NMQR 657	134.38	South Africa	Botha 2020
L. declivis	SAM-PK-K1398	135	South Africa	Botha 2020
L. declivis	BSP 1934-VIII-511	135.86	South Africa	Botha 2020
L. declivis	NMQR 3575	135.86	South Africa	Botha 2020
L. declivis	TM 20	136	South Africa	Botha 2020
L. declivis	NMQR 4096	136.7	South Africa
L. declivis	NMQR 126	136.8	South Africa	Botha 2020
L. declivis	NMQR uncat	137.28	South Africa
L. declivis	NMQR 4145	137.75	South Africa
L. declivis	SAM-PK-11184a	138	South Africa	Botha 2020
L. murrayi	SAM-PK-K26	138.27	South Africa
L. murrayi	NMQR 3539a	138.38	South Africa	Botha 2020
Lystrosaurus sp. indet.	BP/I/1698	138.46	South Africa
Lystrosaurus sp. indet.	BP/I/4702	138.83	South Africa
L. declivis	SAM-PK-K10374	138.95	South Africa
L. murrayi	BP/I/1379	139.12	South Africa
L. murrayi	NMQR 622	139.16	South Africa
L. murrayi	NMQR 4172	139.29	South Africa
L. declivis	NMQR 3545	139.78	South Africa
L. declivis	UR 370	140.54	South Africa
L. declivis	BP/1/1379	140.81	South Africa	Botha 2020
L. declivis	BPI MN109	141	South Africa	Botha 2020
L. murrayi	NMQR 835a	141.48	South Africa	Botha 2020
L. murrayi	BP/I/266	141.91	South Africa
L. murrayi	SAM-PK-K7	142	South Africa	Botha 2020
L. declivis	BMNH 36221	142.45	South Africa	Botha 2020
Lystrosaurus sp. indet.	SAM-PK-K8524	142.57	South Africa
Lystrosaurus sp. indet.	BP/I/4006a	142.62	South Africa
L. declivis	BMNH 36222	143	South Africa	Botha 2020
Lystrosaurus sp. indet.	BP/I/4006b	143.51	South Africa
L. declivis	BP/I/489	143.79	South Africa
L. murrayi	TM 2881	144	South Africa	Botha 2020
L. declivis	TM 4465	144	South Africa	Botha 2020
L. murrayi	SAM-PK-K10385	144.28	South Africa
L. declivis	SAM-PK-K12	144.58	South Africa
L. declivis	BP/1/479	144.67	South Africa	Botha 2020
L. murrayi	NMQR 3963	145	South Africa	Botha 2020
L. declivis	BP/1/477	145.94	South Africa	Botha 2020
L. murrayi	SAM-PK-11181	146	South Africa	Botha 2020
L. murrayi	SAM-PK-K8	146	South Africa	Botha 2020
L. declivis	BP/1/267	146.3	South Africa	Botha 2020
L. declivis	SAM-PK-K10373	146.44	South Africa
L. murrayi	SAM-PK-K10375	146.99	South Africa
L. declivis	BP/I/4798b	147.11	South Africa
L. declivis	NMQR 164	147.24	South Africa
L. murrayi	BP/I/7602	147.39	South Africa
L. declivis	NMQR 3926	147.79	South Africa
L. declivis	BP/1/4624	148	South Africa	Botha 2020
Lystrosaurus sp. indet.	BP/I/5175	148.15	South Africa
L. hedini	IVPP V18654	148.16	China
L. youngi	IVPP V18665	149.07	China
L. declivis	BP/I/4625	149.63	South Africa
L. murrayi	FARB 20882	150.13	South Africa	Botha 2020
Lystrosaurus sp. indet.	BP/I/2240	150.51	South Africa
L. murrayi	NMQR 3565	150.6	South Africa	Botha 2020
L. declivis	BP/I/477	151.1	South Africa
L. declivis	SAM-PK-K1378	151.1	South Africa	Botha 2020
L. murrayi	SAM-PK-K1399	151.61	South Africa
Lystrosaurus sp. indet.	BP/I/4366	153.36	South Africa
L. declivis	NMQR 356	153.56	South Africa	Botha 2020
L. declivis	NMQR 1620	154.86	South Africa
L. declivis	NMQR 4037	156.92	South Africa
Lystrosaurus sp. indet.	SAM-PK-705	157.66	South Africa
L. murrayi	BMNH 1291	159	South Africa	Botha 2020
L. murrayi	SAM-PK-271	159.45	South Africa
China L. sp.	IVPP V18657	159.58	China
Lystrosaurus sp. indet.	SAM-PK-3599	159.61	South Africa
L. murrayi	MHMUK PVR1291	160	South Africa	Botha 2020
L. maccaigi	NMQR 3641	160	South Africa	Botha 2020
China L. sp.	IVPP V10075	160.69	China
L. declivis	NMQR 424	161.29	South Africa	Botha 2020
Lystrosaurus sp. indet.	SAM-PK-11166	161.68	South Africa
L. declivis	SAM-PK-K8013	162.34	South Africa
Lystrosaurus sp. indet.	SAM-PK-K10092	163.14	South Africa
Lystrosaurus sp. indet.	BP/I/4339	163.82	South Africa
China L. sp.	IVPP V18653	165.11	China
China L. sp.	IVPP V18673	165.6	China
L. declivis	NMQR 1866	165.72	South Africa
L. hedini	IVPP V3248	165.75	China
L. declivis	BP/I/4353	166.77	South Africa
L. declivis	FARB 5600	169	South Africa
L. hedini	IVPP RV35012	169.4	China
L. murrayi	NMQR 3559	169.77	South Africa
L. declivis	SAM-PK-K10379	169.78	South Africa
Lystrosaurus sp. indet.	BP/I/5865	170.8	South Africa
L.broomi	IVPP RV390600	170.92	China
China L. sp.	IVPP V4457	171.52	China
L. murrayi	NMQR 3540a	171.64	South Africa	Botha 2020
L. declivis	FARB 7725	172	South Africa
L. declivis	TM 21	173	South Africa	Botha 2020
L. declivis	SAM-PK-K10377	174.62	South Africa
L. declivis	BP/I/878	175.9	South Africa
China L. sp.	XJ/ZAI	175.9	China
Lystrosaurus sp. indet.	SAM-PK-K10	179.29	South Africa
L. declivis	BP/I/2816	180.68	South Africa
China L. sp.	IVPP V18670	184.95	China
L. declivis	NMQR 1485	185	South Africa	Botha 2020
L. declivis	TM 3580	185	South Africa	Botha 2020
L. declivis	NMQR 3181	186.03	South Africa
L. maccaigi	NMQR 3689	186.9	South Africa	Botha 2020
China L. sp.	IVPP 63005-2	187.79	China
China L. sp.	IVPP V3244	189.33	China
L. maccaigi	NMQR 3648	190	South Africa	Botha 2020
L. robustus	IVPP V3246	190.03	China
L. hedini	IVPP V18659	192.9	China
China L. sp.	630040L	193.19	China
Lystrosaurus sp. indet.	BP/I/4717	194.35	South Africa
China L. sp.	63002	194.71	China
L. declivis	BP/1/1754	195.71	South Africa	Botha 2020
L. hedini	IVPP V13462	198.37	China
L. declivis	BP/I/1754	199.43	South Africa
L. murrayi	YPM 2225	200	South Africa	Botha 2020
L. declivis	SAM-PK-3593	203	South Africa	Botha 2020
L. declivis	SAM-PK-K8038	205.59	South Africa
L. robustus	IVPP V3265	205.76	China
L. declivis	SAM-PK-706	206.12	South Africa
L. declivis	BP/I/4624	209	South Africa
China L. sp.	SS-13-2-1	209.69	China
L. hedini	IVPP V18660	209.81	China
L. robustus	IVPP V3247	210.34	China
L. murrayi	BP/1/3236	213	South Africa	Botha 2020
L. robustus	IVPP V3243	215	China
L. hedini	IVPP V18672	218.59	China
L. declivis	NMQR 4027	226	South Africa	Botha 2020
Lystrosaurus sp. indet.	SAM-PK-11234	266	South Africa

## Sheet: Femoral Length
Taxon	Specimen/ Field Number	Femur Length (mm)	Locality	Reference
L. sp.	19SS14	235	China
L. sp.	19TS12	114	China
L. sp.	19TS3	170	China
L. sp.	19TS5	167	China
L. murrayi	BP/1/4276 LL	66.07	South Africa
L. murrayi	BP/1/4276 UR	103.11	South Africa
L. murrayi	BP/1/4276 UR	103.82	South Africa
L. sp.	BP/1/458	49.64	South Africa
L. sp.	CAS19-4	123	China
L. murrayi	ISIR756	53.77	India	Ray et al. 2005
L. murrayi	ISIR757	68.66	India	Ray et al. 2005
L. murrayi	ISIR758	36.77	India	Ray et al. 2005
L. murrayi	ISIR761	75.69	India	Ray et al. 2005
L. murrayi	ISIR764	90.3	India	Ray et al. 2005
L. murrayi	ISIR765	57.23	India	Ray et al. 2005
L. sp.	IVPP V26542	120	China	Han et al. 2021
L. sp.	IVPP V26543	125	China	Han et al. 2021
L. sp.	IVPP V26544	118	China	Han et al. 2021
L. sp.	IVPP V26545	180	China	Han et al. 2021
L. sp.	IVPP V26546	146	China	Han et al. 2021
L. sp.	IVPP V26547	151	China	Han et al. 2021
L. sp.	IVPP V26548a	192	China
L. sp.	IVPP V27124-6	129	China
L. sp.	IVPP V27124-7	122.38	China
L. sp.	IVPP V27125a	182	China
L. sp.	IVPP V27126a	162	China
L. sp.	IVPP V27127	255	China
L. sp.	NMQR 354	122.94	South Africa
L. sp.	NMQR 3560	83.88	South Africa
L. murrayi	NMQR 3581	103.1	South Africa
L. murrayi	NMQR 3635	27.93	South Africa
L. murrayi	NMQR 3655	34.97	South Africa
L. murrayi	NMQR 3765	101.88	South Africa
L. murrayi	NMQR 3765	103.2	South Africa
L. murrayi	NMQR 3765	103.72	South Africa
L. declivis	NMQR 4041a	96.52	South Africa
L. declivis	NMQR 4041b	97.57	South Africa
L. sp.	NMQR 758	84.32	South Africa
L. hedini	RV35012	142.8	China
L. hedini	RV35012	144.76	China
L. declivis	SAM-PK-11184	115.05	South Africa
L. sp.	SAM-PK-3530	124.96	South Africa
L. murrayi	SAM-PK-8991a	98.16	South Africa
L. murrayi	SAM-PK-8991b	92.72	South Africa
L. murrayi	SAM-PK-K11535	74.58	South Africa
L. sp.	SAM-PK-K1415	92.78	South Africa
L. sp.	SAM-PK-K1415	95.71	South Africa
L. declivis	SAM-PK-K8038	202.18	South Africa
L. sp.	XJ12D	155	China
L. sp.	XJ12L	127	China
